# Supplementary material for: Global Methylome Scores Correlate with Histological Subtypes of Colorectal Carcinoma and Show Different Associations with Common Clinical and Molecular Features
Source: Cancers (Basel). 2021 Oct 14;13(20):5165. doi: 10.3390/cancers13205165 (PMC8533997; doi:10.3390/cancers13205165)
Supplement: Supplementary file 1 [file cancers-13-05165-s001.zip]

Archive with 1 entries (1 files):
- cancers-1363764-supplementary.pdf
